# Supplementary material for: Learning Multi-Types of Neighbor Node Attributes and Semantics by Heterogeneous Graph Transformer and Multi-View Attention for Drug-Related Side-Effect Prediction
Source: Molecules. 2023 Sep 9;28(18):6544. doi: 10.3390/molecules28186544 (PMC10537290; doi:10.3390/molecules28186544)
Supplement: Supplementary file 1 [file molecules-28-06544-s001.zip › Table S1.xls]

## Sheet: Sheet2
Tablse S1. The top 30 candidate side-effects for each of 708 drugs.
Drug Name	Candidate side effect name	Rank	Association score
Cetrorelix	edema	1	0.894938
Cetrorelix	nausea	2	0.890064
Cetrorelix	vomiting	3	0.884915
Cetrorelix	dizziness	4	0.883076
Cetrorelix	rash	5	0.882819
Cetrorelix	headache	6	0.880671
Cetrorelix	pain	7	0.868859
Cetrorelix	hypersensitivity	8	0.860479
Cetrorelix	diarrhea	9	0.844707
Cetrorelix	blurred vision	10	0.84436
Cetrorelix	pruritus	11	0.842833
Cetrorelix	erythema	12	0.835069
Cetrorelix	urticaria	13	0.826008
Cetrorelix	confusion	14	0.809953
Cetrorelix	paresthesia	15	0.807982
Cetrorelix	fatigue	16	0.801067
Cetrorelix	insomnia	17	0.794994
Cetrorelix	dermatitis	18	0.790295
Cetrorelix	anaphylaxis	19	0.783968
Cetrorelix	anorexia	20	0.77982
Cetrorelix	hemorrhage	21	0.779425
Cetrorelix	alopecia	22	0.777433
Cetrorelix	hypertension	23	0.774695
Cetrorelix	discomfort	24	0.770075
Cetrorelix	constipation	25	0.757928
Cetrorelix	thrombocytopenia	26	0.75403
Cetrorelix	syncope	27	0.747254
Cetrorelix	fever	28	0.744923
Cetrorelix	vertigo	29	0.743918
Cetrorelix	cramps	30	0.7412
Thiamine	edema	1	0.8992
Thiamine	vomiting	2	0.895069
Thiamine	nausea	3	0.894969
Thiamine	dizziness	4	0.880794
Thiamine	rash	5	0.880148
Thiamine	pain	6	0.880128
Thiamine	headache	7	0.878585
Thiamine	hypersensitivity	8	0.866743
Thiamine	pruritus	9	0.855817
Thiamine	erythema	10	0.8455
Thiamine	diarrhea	11	0.844514
Thiamine	urticaria	12	0.836855
Thiamine	blurred vision	13	0.83529
Thiamine	confusion	14	0.812488
Thiamine	dermatitis	15	0.808094
Thiamine	anorexia	16	0.801139
Thiamine	anaphylaxis	17	0.798339
Thiamine	paresthesia	18	0.78352
Thiamine	fatigue	19	0.777044
Thiamine	tachycardia	20	0.768321
Thiamine	insomnia	21	0.766088
Thiamine	hypertension	22	0.763246
Thiamine	leukopenia	23	0.761843
Thiamine	discomfort	24	0.760644
Thiamine	hypotension	25	0.758973
Thiamine	constipation	26	0.755938
Thiamine	angioedema	27	0.75454
Thiamine	hemorrhage	28	0.750406
Thiamine	seizures	29	0.747365
Thiamine	thrombocytopenia	30	0.744806
VitaminA	edema	1	0.89576
VitaminA	nausea	2	0.887853
VitaminA	vomiting	3	0.887249
VitaminA	rash	4	0.874146
VitaminA	dizziness	5	0.873353
VitaminA	headache	6	0.871535
VitaminA	pain	7	0.868419
VitaminA	hypersensitivity	8	0.867279
VitaminA	erythema	9	0.853659
VitaminA	blurred vision	10	0.850996
VitaminA	pruritus	11	0.850334
VitaminA	urticaria	12	0.83213
VitaminA	diarrhea	13	0.830774
VitaminA	confusion	14	0.808334
VitaminA	anaphylaxis	15	0.803419
VitaminA	paresthesia	16	0.801452
VitaminA	dermatitis	17	0.801034
VitaminA	hypertension	18	0.770876
VitaminA	tachycardia	19	0.756627
VitaminA	insomnia	20	0.752783
VitaminA	angioedema	21	0.751183
VitaminA	anorexia	22	0.745261
VitaminA	anaphylactoid reactions	23	0.744357
VitaminA	hemorrhage	24	0.741899
VitaminA	alopecia	25	0.732088
VitaminA	fatigue	26	0.730765
VitaminA	vertigo	27	0.729889
VitaminA	constipation	28	0.728576
VitaminA	leukopenia	29	0.72466
VitaminA	discomfort	30	0.724488
Pravastatin	vomiting	1	0.913251
Pravastatin	edema	2	0.912501
Pravastatin	nausea	3	0.911662
Pravastatin	thrombocytopenia	4	0.911641
Pravastatin	anorexia	5	0.911311
Pravastatin	anemia	6	0.911059
Pravastatin	leukopenia	7	0.910715
Pravastatin	pain	8	0.910553
Pravastatin	abdominal pain	9	0.910011
Pravastatin	dizziness	10	0.909505
Pravastatin	blurred vision	11	0.909472
Pravastatin	pruritus	12	0.908927
Pravastatin	hypersensitivity	13	0.908427
Pravastatin	constipation	14	0.908326
Pravastatin	fatigue	15	0.908147
Pravastatin	rash	16	0.908146
Pravastatin	headache	17	0.907704
Pravastatin	diarrhea	18	0.907531
Pravastatin	fever	19	0.907028
Pravastatin	paresthesia	20	0.906822
Pravastatin	arthralgia	21	0.906561
Pravastatin	confusion	22	0.906314
Pravastatin	jaundice	23	0.906229
Pravastatin	erythema	24	0.906092
Pravastatin	dyspnea	25	0.905805
Pravastatin	dyspepsia	26	0.905202
Pravastatin	alopecia	27	0.903627
Pravastatin	asthenia	28	0.903543
Pravastatin	malaise	29	0.903355
Pravastatin	insomnia	30	0.903256
Fluvoxamine	vomiting	1	0.915934
Fluvoxamine	nausea	2	0.915864
Fluvoxamine	edema	3	0.91554
Fluvoxamine	headache	4	0.915352
Fluvoxamine	diarrhea	5	0.914887
Fluvoxamine	pruritus	6	0.914714
Fluvoxamine	dizziness	7	0.914646
Fluvoxamine	rash	8	0.914575
Fluvoxamine	dyspepsia	9	0.914291
Fluvoxamine	abdominal pain	10	0.914241
Fluvoxamine	dyspnea	11	0.914049
Fluvoxamine	cough	12	0.913983
Fluvoxamine	paresthesia	13	0.913557
Fluvoxamine	pain	14	0.913468
Fluvoxamine	blurred vision	15	0.913408
Fluvoxamine	chest pain	16	0.913343
Fluvoxamine	insomnia	17	0.913328
Fluvoxamine	back pain	18	0.913189
Fluvoxamine	constipation	19	0.913086
Fluvoxamine	anorexia	20	0.912959
Fluvoxamine	arthralgia	21	0.912764
Fluvoxamine	myalgia	22	0.912747
Fluvoxamine	hypertension	23	0.912747
Fluvoxamine	sinusitis	24	0.912588
Fluvoxamine	anxiety	25	0.912295
Fluvoxamine	dry mouth	26	0.912274
Fluvoxamine	palpitations	27	0.912184
Fluvoxamine	hemorrhage	28	0.912045
Fluvoxamine	anemia	29	0.912001
Fluvoxamine	stomatitis	30	0.911976
Valsartan	edema	1	0.908047
Valsartan	nausea	2	0.907185
Valsartan	vomiting	3	0.907066
Valsartan	dizziness	4	0.906448
Valsartan	rash	5	0.906274
Valsartan	pain	6	0.905705
Valsartan	headache	7	0.905063
Valsartan	thrombocytopenia	8	0.904261
Valsartan	diarrhea	9	0.902934
Valsartan	abdominal pain	10	0.902803
Valsartan	constipation	11	0.9014
Valsartan	dyspepsia	12	0.901352
Valsartan	anorexia	13	0.901349
Valsartan	pruritus	14	0.900669
Valsartan	insomnia	15	0.900494
Valsartan	fatigue	16	0.900396
Valsartan	hypersensitivity	17	0.90007
Valsartan	myalgia	18	0.899801
Valsartan	arthralgia	19	0.89957
Valsartan	cough	20	0.898271
Valsartan	asthenia	21	0.89789
Valsartan	paresthesia	22	0.896097
Valsartan	fever	23	0.895342
Valsartan	confusion	24	0.894909
Valsartan	back pain	25	0.894657
Valsartan	flatulence	26	0.893378
Valsartan	chest pain	27	0.892374
Valsartan	urticaria	28	0.890938
Valsartan	infection	29	0.890309
Valsartan	rhinitis	30	0.890296
Ramipril	thrombocytopenia	1	0.907834
Ramipril	anemia	2	0.907693
Ramipril	anorexia	3	0.907372
Ramipril	nausea	4	0.907181
Ramipril	edema	5	0.907081
Ramipril	vomiting	6	0.906821
Ramipril	dizziness	7	0.905969
Ramipril	pruritus	8	0.905935
Ramipril	rash	9	0.905549
Ramipril	constipation	10	0.905398
Ramipril	headache	11	0.904583
Ramipril	hypersensitivity	12	0.904497
Ramipril	dyspnea	13	0.903876
Ramipril	diarrhea	14	0.903782
Ramipril	fever	15	0.903699
Ramipril	leukopenia	16	0.903564
Ramipril	pain	17	0.903447
Ramipril	fatigue	18	0.90336
Ramipril	erythema	19	0.903338
Ramipril	abdominal pain	20	0.90332
Ramipril	confusion	21	0.903209
Ramipril	paresthesia	22	0.902963
Ramipril	insomnia	23	0.902936
Ramipril	syncope	24	0.902038
Ramipril	arthralgia	25	0.901452
Ramipril	vertigo	26	0.901127
Ramipril	anxiety	27	0.900834
Ramipril	sweating	28	0.900823
Ramipril	somnolence	29	0.900198
Ramipril	dry mouth	30	0.900124
Flunisolide	edema	1	0.913883
Flunisolide	nausea	2	0.913699
Flunisolide	vomiting	3	0.912126
Flunisolide	pain	4	0.91197
Flunisolide	headache	5	0.911649
Flunisolide	rash	6	0.909288
Flunisolide	diarrhea	7	0.909098
Flunisolide	dizziness	8	0.907061
Flunisolide	pruritus	9	0.905225
Flunisolide	abdominal pain	10	0.905083
Flunisolide	chest pain	11	0.904892
Flunisolide	palpitations	12	0.902647
Flunisolide	back pain	13	0.901846
Flunisolide	dyspnea	14	0.900196
Flunisolide	cough	15	0.899444
Flunisolide	infection	16	0.899155
Flunisolide	blurred vision	17	0.899046
Flunisolide	hypersensitivity	18	0.89826
Flunisolide	flu	19	0.898245
Flunisolide	dyspepsia	20	0.898011
Flunisolide	confusion	21	0.897996
Flunisolide	dry mouth	22	0.896042
Flunisolide	insomnia	23	0.893608
Flunisolide	hemorrhage	24	0.893516
Flunisolide	sinusitis	25	0.893158
Flunisolide	malaise	26	0.893036
Flunisolide	discomfort	27	0.892647
Flunisolide	fatigue	28	0.892553
Flunisolide	anxiety	29	0.892309
Flunisolide	respiratory tract infection	30	0.892096
Baclofen	nausea	1	0.914325
Baclofen	edema	2	0.913794
Baclofen	vomiting	3	0.912549
Baclofen	rash	4	0.912294
Baclofen	diarrhea	5	0.911668
Baclofen	headache	6	0.911112
Baclofen	dizziness	7	0.910662
Baclofen	paresthesia	8	0.909519
Baclofen	dyspnea	9	0.908663
Baclofen	constipation	10	0.908128
Baclofen	pruritus	11	0.908052
Baclofen	insomnia	12	0.907873
Baclofen	palpitations	13	0.907125
Baclofen	nervousness	14	0.906961
Baclofen	anorexia	15	0.906908
Baclofen	vertigo	16	0.906157
Baclofen	blurred vision	17	0.905812
Baclofen	dyspepsia	18	0.905541
Baclofen	malaise	19	0.905311
Baclofen	anxiety	20	0.905231
Baclofen	hemorrhage	21	0.905023
Baclofen	tachycardia	22	0.904902
Baclofen	fatigue	23	0.90487
Baclofen	dry mouth	24	0.904768
Baclofen	fever	25	0.904144
Baclofen	abdominal pain	26	0.904084
Baclofen	flatulence	27	0.904071
Baclofen	syncope	28	0.903976
Baclofen	confusion	29	0.90387
Baclofen	dermatitis	30	0.903326
Amphetamine	edema	1	0.91305
Amphetamine	nausea	2	0.907891
Amphetamine	rash	3	0.907065
Amphetamine	vomiting	4	0.904518
Amphetamine	headache	5	0.904486
Amphetamine	dizziness	6	0.904393
Amphetamine	pain	7	0.903408
Amphetamine	blurred vision	8	0.903344
Amphetamine	diarrhea	9	0.90251
Amphetamine	paresthesia	10	0.900319
Amphetamine	hypotension	11	0.900104
Amphetamine	vertigo	12	0.899881
Amphetamine	confusion	13	0.899588
Amphetamine	syncope	14	0.899139
Amphetamine	dyspnea	15	0.899126
Amphetamine	insomnia	16	0.897768
Amphetamine	palpitations	17	0.897598
Amphetamine	sweating	18	0.897301
Amphetamine	tachycardia	19	0.896711
Amphetamine	bradycardia	20	0.896269
Amphetamine	pruritus	21	0.896144
Amphetamine	nervousness	22	0.895964
Amphetamine	dry mouth	23	0.895076
Amphetamine	hypersensitivity	24	0.894248
Amphetamine	hypertension	25	0.893984
Amphetamine	anxiety	26	0.893898
Amphetamine	hallucinations	27	0.893541
Amphetamine	tremor	28	0.892832
Amphetamine	fatigue	29	0.892823
Amphetamine	erythema	30	0.891216
Nicotine	edema	1	0.913757
Nicotine	nausea	2	0.912323
Nicotine	vomiting	3	0.910641
Nicotine	pain	4	0.909869
Nicotine	headache	5	0.909341
Nicotine	rash	6	0.908864
Nicotine	dizziness	7	0.907134
Nicotine	diarrhea	8	0.906603
Nicotine	palpitations	9	0.903305
Nicotine	dyspnea	10	0.90307
Nicotine	dyspepsia	11	0.902983
Nicotine	confusion	12	0.902956
Nicotine	blurred vision	13	0.901942
Nicotine	dry mouth	14	0.901425
Nicotine	nervousness	15	0.89985
Nicotine	abdominal pain	16	0.899807
Nicotine	chest pain	17	0.899537
Nicotine	fatigue	18	0.899417
Nicotine	constipation	19	0.899356
Nicotine	insomnia	20	0.899
Nicotine	paresthesia	21	0.89844
Nicotine	somnolence	22	0.898248
Nicotine	sweating	23	0.898145
Nicotine	pruritus	24	0.898126
Nicotine	hypertension	25	0.89802
Nicotine	arthralgia	26	0.897378
Nicotine	back pain	27	0.897342
Nicotine	anxiety	28	0.896561
Nicotine	myalgia	29	0.896147
Nicotine	cough	30	0.896117
Cevimeline	hemorrhage	1	0.916012
Cevimeline	dyspepsia	2	0.91587
Cevimeline	back pain	3	0.915687
Cevimeline	cough	4	0.915625
Cevimeline	chest pain	5	0.915526
Cevimeline	diarrhea	6	0.915156
Cevimeline	abdominal pain	7	0.914966
Cevimeline	arthralgia	8	0.914771
Cevimeline	sinusitis	9	0.914623
Cevimeline	pharyngitis	10	0.914617
Cevimeline	malaise	11	0.914489
Cevimeline	asthenia	12	0.914262
Cevimeline	flu	13	0.914191
Cevimeline	myalgia	14	0.914172
Cevimeline	confusion	15	0.914078
Cevimeline	anorexia	16	0.913979
Cevimeline	constipation	17	0.913921
Cevimeline	edema	18	0.91388
Cevimeline	upper respiratory tract infection	19	0.913854
Cevimeline	peripheral edema	20	0.913848
Cevimeline	weight loss	21	0.913629
Cevimeline	taste perversion	22	0.913607
Cevimeline	vomiting	23	0.913555
Cevimeline	rhinitis	24	0.91349
Cevimeline	pain	25	0.913363
Cevimeline	sweating	26	0.9133
Cevimeline	somnolence	27	0.913172
Cevimeline	cramps	28	0.912951
Cevimeline	infection	29	0.912909
Cevimeline	flatulence	30	0.912885
Lorazepam	edema	1	0.911176
Lorazepam	nausea	2	0.907956
Lorazepam	vomiting	3	0.90626
Lorazepam	rash	4	0.904499
Lorazepam	dizziness	5	0.902322
Lorazepam	blurred vision	6	0.901905
Lorazepam	pain	7	0.900484
Lorazepam	headache	8	0.899286
Lorazepam	diarrhea	9	0.898946
Lorazepam	hypotension	10	0.895093
Lorazepam	tachycardia	11	0.89507
Lorazepam	fatigue	12	0.895062
Lorazepam	anorexia	13	0.893764
Lorazepam	confusion	14	0.893682
Lorazepam	hypertension	15	0.892883
Lorazepam	constipation	16	0.89174
Lorazepam	paresthesia	17	0.891656
Lorazepam	bradycardia	18	0.890916
Lorazepam	syncope	19	0.890782
Lorazepam	tremor	20	0.889523
Lorazepam	thrombocytopenia	21	0.889512
Lorazepam	nervousness	22	0.889508
Lorazepam	dyspnea	23	0.887803
Lorazepam	vertigo	24	0.887671
Lorazepam	arrest	25	0.886539
Lorazepam	jaundice	26	0.885512
Lorazepam	pruritus	27	0.88513
Lorazepam	somnolence	28	0.884978
Lorazepam	insomnia	29	0.884978
Lorazepam	hallucinations	30	0.883833
Esmolol	edema	1	0.913436
Esmolol	vomiting	2	0.91063
Esmolol	nausea	3	0.910178
Esmolol	diarrhea	4	0.90824
Esmolol	headache	5	0.907985
Esmolol	pain	6	0.907977
Esmolol	rash	7	0.907925
Esmolol	blurred vision	8	0.905503
Esmolol	confusion	9	0.90401
Esmolol	dizziness	10	0.903433
Esmolol	dyspnea	11	0.902197
Esmolol	hypotension	12	0.901715
Esmolol	dry mouth	13	0.899172
Esmolol	fatigue	14	0.898785
Esmolol	insomnia	15	0.8981
Esmolol	palpitations	16	0.897546
Esmolol	paresthesia	17	0.897081
Esmolol	syncope	18	0.896712
Esmolol	pruritus	19	0.896659
Esmolol	bradycardia	20	0.896282
Esmolol	sweating	21	0.896247
Esmolol	constipation	22	0.895072
Esmolol	vertigo	23	0.895009
Esmolol	chest pain	24	0.894846
Esmolol	somnolence	25	0.893763
Esmolol	nervousness	26	0.892939
Esmolol	tachycardia	27	0.892572
Esmolol	tremor	28	0.89253
Esmolol	hypertension	29	0.891884
Esmolol	anxiety	30	0.891859
Bortezomib	pain	1	0.909755
Bortezomib	headache	2	0.909392
Bortezomib	alopecia	3	0.909384
Bortezomib	hypersensitivity	4	0.908888
Bortezomib	pruritus	5	0.908719
Bortezomib	dyspepsia	6	0.90864
Bortezomib	leukopenia	7	0.908028
Bortezomib	abdominal pain	8	0.907995
Bortezomib	thrombocytopenia	9	0.90791
Bortezomib	nausea	10	0.907905
Bortezomib	anorexia	11	0.907092
Bortezomib	angioedema	12	0.906834
Bortezomib	anemia	13	0.906677
Bortezomib	dizziness	14	0.90663
Bortezomib	vomiting	15	0.906213
Bortezomib	hepatitis	16	0.905441
Bortezomib	rash	17	0.905415
Bortezomib	insomnia	18	0.905302
Bortezomib	urticaria	19	0.905147
Bortezomib	diarrhea	20	0.905022
Bortezomib	anaphylaxis	21	0.90465
Bortezomib	erythema	22	0.904644
Bortezomib	toxic epidermal necrolysis	23	0.90457
Bortezomib	constipation	24	0.903763
Bortezomib	edema	25	0.903612
Bortezomib	paresthesia	26	0.903343
Bortezomib	asthenia	27	0.903123
Bortezomib	colitis	28	0.902862
Bortezomib	necrosis	29	0.902688
Bortezomib	myalgia	30	0.902084
Phentermine	edema	1	0.904448
Phentermine	nausea	2	0.901826
Phentermine	vomiting	3	0.899091
Phentermine	dizziness	4	0.896414
Phentermine	headache	5	0.895282
Phentermine	rash	6	0.890227
Phentermine	blurred vision	7	0.884727
Phentermine	pain	8	0.880247
Phentermine	diarrhea	9	0.863178
Phentermine	confusion	10	0.860897
Phentermine	dry mouth	11	0.859359
Phentermine	tachycardia	12	0.853792
Phentermine	pruritus	13	0.847721
Phentermine	insomnia	14	0.836104
Phentermine	agitation	15	0.834499
Phentermine	nervousness	16	0.831599
Phentermine	hallucinations	17	0.831152
Phentermine	hypotension	18	0.827865
Phentermine	hypersensitivity	19	0.82654
Phentermine	hypertension	20	0.823935
Phentermine	paresthesia	21	0.821481
Phentermine	urticaria	22	0.820903
Phentermine	palpitations	23	0.817347
Phentermine	fatigue	24	0.814667
Phentermine	dyspnea	25	0.81376
Phentermine	tremor	26	0.806807
Phentermine	arrhythmia	27	0.803098
Phentermine	constipation	28	0.799576
Phentermine	drowsiness	29	0.798959
Phentermine	syncope	30	0.793388
Tramadol	pruritus	1	0.91588
Tramadol	nausea	2	0.915765
Tramadol	headache	3	0.914892
Tramadol	vomiting	4	0.914363
Tramadol	rash	5	0.914343
Tramadol	hemorrhage	6	0.914221
Tramadol	anorexia	7	0.914157
Tramadol	paresthesia	8	0.913997
Tramadol	malaise	9	0.913736
Tramadol	hypertension	10	0.913528
Tramadol	insomnia	11	0.913162
Tramadol	edema	12	0.913026
Tramadol	hypotension	13	0.912992
Tramadol	hematuria	14	0.912966
Tramadol	dizziness	15	0.912896
Tramadol	dyspnea	16	0.912896
Tramadol	confusion	17	0.912883
Tramadol	diarrhea	18	0.912872
Tramadol	hypersensitivity	19	0.912843
Tramadol	urticaria	20	0.91281
Tramadol	fever	21	0.912185
Tramadol	anemia	22	0.912161
Tramadol	tachycardia	23	0.912041
Tramadol	dermatitis	24	0.911985
Tramadol	hyperglycemia	25	0.911525
Tramadol	syncope	26	0.911523
Tramadol	vertigo	27	0.911503
Tramadol	constipation	28	0.911362
Tramadol	acne	29	0.911273
Tramadol	sweating	30	0.911252
Betaxolol	edema	1	0.912922
Betaxolol	vomiting	2	0.911734
Betaxolol	rash	3	0.91146
Betaxolol	nausea	4	0.911193
Betaxolol	blurred vision	5	0.910693
Betaxolol	constipation	6	0.909637
Betaxolol	dizziness	7	0.909636
Betaxolol	diarrhea	8	0.909073
Betaxolol	headache	9	0.90895
Betaxolol	pain	10	0.908562
Betaxolol	abdominal pain	11	0.908293
Betaxolol	palpitations	12	0.908142
Betaxolol	back pain	13	0.907002
Betaxolol	confusion	14	0.906391
Betaxolol	paresthesia	15	0.90618
Betaxolol	dyspnea	16	0.905977
Betaxolol	insomnia	17	0.905883
Betaxolol	arthralgia	18	0.905204
Betaxolol	anorexia	19	0.905181
Betaxolol	syncope	20	0.904994
Betaxolol	dry mouth	21	0.904506
Betaxolol	fatigue	22	0.904411
Betaxolol	infection	23	0.904139
Betaxolol	vertigo	24	0.903766
Betaxolol	sweating	25	0.90374
Betaxolol	nervousness	26	0.903506
Betaxolol	dyspepsia	27	0.903248
Betaxolol	pruritus	28	0.903172
Betaxolol	chest pain	29	0.902737
Betaxolol	hypotension	30	0.902652
Fluconazole	nausea	1	0.911754
Fluconazole	vomiting	2	0.911445
Fluconazole	edema	3	0.90995
Fluconazole	pain	4	0.907951
Fluconazole	diarrhea	5	0.906873
Fluconazole	dizziness	6	0.906314
Fluconazole	rash	7	0.90623
Fluconazole	anorexia	8	0.905654
Fluconazole	anemia	9	0.905185
Fluconazole	pruritus	10	0.904953
Fluconazole	hypersensitivity	11	0.903995
Fluconazole	headache	12	0.903798
Fluconazole	thrombocytopenia	13	0.903278
Fluconazole	paresthesia	14	0.90255
Fluconazole	leukopenia	15	0.902442
Fluconazole	fever	16	0.899982
Fluconazole	erythema	17	0.899081
Fluconazole	jaundice	18	0.897533
Fluconazole	constipation	19	0.897004
Fluconazole	fatigue	20	0.895515
Fluconazole	neutropenia	21	0.895096
Fluconazole	malaise	22	0.893471
Fluconazole	urticaria	23	0.891959
Fluconazole	insomnia	24	0.891918
Fluconazole	abdominal pain	25	0.889944
Fluconazole	dermatitis	26	0.889254
Fluconazole	anaphylaxis	27	0.886967
Fluconazole	confusion	28	0.885392
Fluconazole	angioedema	29	0.884559
Fluconazole	hemorrhage	30	0.884363
Troglitazone	nausea	1	0.902291
Troglitazone	vomiting	2	0.901924
Troglitazone	edema	3	0.900577
Troglitazone	rash	4	0.895652
Troglitazone	headache	5	0.892109
Troglitazone	dizziness	6	0.891862
Troglitazone	pain	7	0.891114
Troglitazone	diarrhea	8	0.883454
Troglitazone	hypersensitivity	9	0.878041
Troglitazone	pruritus	10	0.872988
Troglitazone	erythema	11	0.86979
Troglitazone	paresthesia	12	0.863221
Troglitazone	fatigue	13	0.863188
Troglitazone	anorexia	14	0.862658
Troglitazone	urticaria	15	0.8553
Troglitazone	confusion	16	0.853131
Troglitazone	fever	17	0.847997
Troglitazone	constipation	18	0.843829
Troglitazone	thrombocytopenia	19	0.841967
Troglitazone	insomnia	20	0.841449
Troglitazone	hemorrhage	21	0.840314
Troglitazone	dermatitis	22	0.840222
Troglitazone	anaphylaxis	23	0.838974
Troglitazone	malaise	24	0.836206
Troglitazone	leukopenia	25	0.827926
Troglitazone	dyspnea	26	0.824112
Troglitazone	hepatitis	27	0.821009
Troglitazone	blurred vision	28	0.817542
Troglitazone	alopecia	29	0.812358
Troglitazone	abdominal pain	30	0.811537
Oseltamivir	edema	1	0.908298
Oseltamivir	nausea	2	0.907428
Oseltamivir	vomiting	3	0.907168
Oseltamivir	dizziness	4	0.904611
Oseltamivir	rash	5	0.904333
Oseltamivir	pain	6	0.903189
Oseltamivir	headache	7	0.900727
Oseltamivir	pruritus	8	0.896372
Oseltamivir	diarrhea	9	0.895244
Oseltamivir	hypersensitivity	10	0.893636
Oseltamivir	erythema	11	0.890525
Oseltamivir	abdominal pain	12	0.890222
Oseltamivir	fatigue	13	0.88957
Oseltamivir	dyspepsia	14	0.888575
Oseltamivir	paresthesia	15	0.887966
Oseltamivir	urticaria	16	0.886325
Oseltamivir	malaise	17	0.884709
Oseltamivir	somnolence	18	0.88098
Oseltamivir	dermatitis	19	0.879496
Oseltamivir	insomnia	20	0.879376
Oseltamivir	constipation	21	0.879323
Oseltamivir	myalgia	22	0.879138
Oseltamivir	angioedema	23	0.878063
Oseltamivir	arthralgia	24	0.877785
Oseltamivir	hepatitis	25	0.877705
Oseltamivir	fever	26	0.873767
Oseltamivir	thrombocytopenia	27	0.873467
Oseltamivir	hemorrhage	28	0.872919
Oseltamivir	anaphylaxis	29	0.872069
Oseltamivir	anorexia	30	0.871397
Erythromycin	edema	1	0.908112
Erythromycin	vomiting	2	0.902284
Erythromycin	nausea	3	0.900448
Erythromycin	dizziness	4	0.899124
Erythromycin	rash	5	0.897031
Erythromycin	headache	6	0.894551
Erythromycin	hypersensitivity	7	0.892052
Erythromycin	pain	8	0.890522
Erythromycin	erythema	9	0.886161
Erythromycin	blurred vision	10	0.88447
Erythromycin	pruritus	11	0.883918
Erythromycin	diarrhea	12	0.882204
Erythromycin	urticaria	13	0.875345
Erythromycin	anaphylaxis	14	0.863979
Erythromycin	paresthesia	15	0.862854
Erythromycin	thrombocytopenia	16	0.862514
Erythromycin	alopecia	17	0.861383
Erythromycin	dermatitis	18	0.857214
Erythromycin	hemorrhage	19	0.856171
Erythromycin	leukopenia	20	0.855905
Erythromycin	fatigue	21	0.855584
Erythromycin	anorexia	22	0.85525
Erythromycin	confusion	23	0.854845
Erythromycin	vertigo	24	0.850726
Erythromycin	constipation	25	0.84985
Erythromycin	angioedema	26	0.849363
Erythromycin	fever	27	0.848459
Erythromycin	malaise	28	0.844886
Erythromycin	insomnia	29	0.842286
Erythromycin	hepatitis	30	0.837168
Hydroxocobalamin	pain	1	0.90919
Hydroxocobalamin	nausea	2	0.907136
Hydroxocobalamin	edema	3	0.907036
Hydroxocobalamin	vomiting	4	0.905704
Hydroxocobalamin	headache	5	0.90464
Hydroxocobalamin	rash	6	0.900084
Hydroxocobalamin	dizziness	7	0.898352
Hydroxocobalamin	pruritus	8	0.894772
Hydroxocobalamin	diarrhea	9	0.89182
Hydroxocobalamin	hypersensitivity	10	0.884647
Hydroxocobalamin	fatigue	11	0.883375
Hydroxocobalamin	discomfort	12	0.881974
Hydroxocobalamin	hemorrhage	13	0.870542
Hydroxocobalamin	urticaria	14	0.865125
Hydroxocobalamin	Nervous System Disorders	15	0.864775
Hydroxocobalamin	abdominal pain	16	0.860975
Hydroxocobalamin	constipation	17	0.859407
Hydroxocobalamin	hypertension	18	0.859263
Hydroxocobalamin	blurred vision	19	0.85704
Hydroxocobalamin	Gastrointestinal Disorders	20	0.85659
Hydroxocobalamin	vascular disease	21	0.855401
Hydroxocobalamin	confusion	22	0.855209
Hydroxocobalamin	dyspnea	23	0.85501
Hydroxocobalamin	Thoracic	24	0.85408
Hydroxocobalamin	anaphylaxis	25	0.85387
Hydroxocobalamin	erythema	26	0.85374
Hydroxocobalamin	anorexia	27	0.850371
Hydroxocobalamin	tachycardia	28	0.845728
Hydroxocobalamin	swelling	29	0.843817
Hydroxocobalamin	seizures	30	0.843221
Caffeine	edema	1	0.892752
Caffeine	vomiting	2	0.886391
Caffeine	nausea	3	0.884993
Caffeine	dizziness	4	0.8745
Caffeine	rash	5	0.874137
Caffeine	headache	6	0.870933
Caffeine	pain	7	0.869503
Caffeine	hypersensitivity	8	0.864561
Caffeine	pruritus	9	0.845461
Caffeine	erythema	10	0.838702
Caffeine	diarrhea	11	0.835953
Caffeine	urticaria	12	0.83029
Caffeine	dermatitis	13	0.824731
Caffeine	blurred vision	14	0.823989
Caffeine	anorexia	15	0.82092
Caffeine	confusion	16	0.818138
Caffeine	fatigue	17	0.816534
Caffeine	thrombocytopenia	18	0.815403
Caffeine	paresthesia	19	0.806075
Caffeine	leukopenia	20	0.799796
Caffeine	hemorrhage	21	0.79938
Caffeine	anaphylaxis	22	0.79567
Caffeine	hypertension	23	0.79525
Caffeine	constipation	24	0.794283
Caffeine	neutropenia	25	0.776973
Caffeine	fever	26	0.775815
Caffeine	hepatitis	27	0.775037
Caffeine	arrhythmia	28	0.774561
Caffeine	insomnia	29	0.774082
Caffeine	tachycardia	30	0.773103
Succinylcholine	edema	1	0.902102
Succinylcholine	nausea	2	0.900865
Succinylcholine	vomiting	3	0.89792
Succinylcholine	dizziness	4	0.888462
Succinylcholine	headache	5	0.885266
Succinylcholine	rash	6	0.883914
Succinylcholine	pain	7	0.882318
Succinylcholine	blurred vision	8	0.864627
Succinylcholine	hypersensitivity	9	0.855223
Succinylcholine	pruritus	10	0.850354
Succinylcholine	tachycardia	11	0.849878
Succinylcholine	confusion	12	0.847124
Succinylcholine	diarrhea	13	0.847081
Succinylcholine	urticaria	14	0.827324
Succinylcholine	hypotension	15	0.821159
Succinylcholine	hypertension	16	0.811599
Succinylcholine	agitation	17	0.809821
Succinylcholine	erythema	18	0.807022
Succinylcholine	paresthesia	19	0.802453
Succinylcholine	arrest	20	0.795168
Succinylcholine	bradycardia	21	0.794327
Succinylcholine	arrhythmia	22	0.792968
Succinylcholine	syncope	23	0.783083
Succinylcholine	insomnia	24	0.777208
Succinylcholine	seizures	25	0.7682
Succinylcholine	hallucinations	26	0.764667
Succinylcholine	fatigue	27	0.762527
Succinylcholine	anaphylaxis	28	0.761718
Succinylcholine	apnea	29	0.761438
Succinylcholine	dyspnea	30	0.751741
Sildenafil	edema	1	0.915374
Sildenafil	nausea	2	0.914753
Sildenafil	vomiting	3	0.91447
Sildenafil	pain	4	0.914247
Sildenafil	headache	5	0.913987
Sildenafil	rash	6	0.913692
Sildenafil	dizziness	7	0.913554
Sildenafil	diarrhea	8	0.912869
Sildenafil	abdominal pain	9	0.912073
Sildenafil	pruritus	10	0.911788
Sildenafil	constipation	11	0.91155
Sildenafil	dyspepsia	12	0.911486
Sildenafil	dyspnea	13	0.911467
Sildenafil	cough	14	0.911159
Sildenafil	palpitations	15	0.910977
Sildenafil	paresthesia	16	0.910108
Sildenafil	dry mouth	17	0.909991
Sildenafil	tachycardia	18	0.909845
Sildenafil	blurred vision	19	0.909684
Sildenafil	hypersensitivity	20	0.90963
Sildenafil	insomnia	21	0.909576
Sildenafil	chest pain	22	0.909398
Sildenafil	fever	23	0.909102
Sildenafil	infection	24	0.908666
Sildenafil	arthralgia	25	0.908423
Sildenafil	nervousness	26	0.908372
Sildenafil	hypotension	27	0.908323
Sildenafil	myalgia	28	0.908307
Sildenafil	anorexia	29	0.90818
Sildenafil	urticaria	30	0.907531
Dofetilide	edema	1	0.911742
Dofetilide	nausea	2	0.910619
Dofetilide	pain	3	0.908179
Dofetilide	vomiting	4	0.907133
Dofetilide	headache	5	0.905044
Dofetilide	dizziness	6	0.904174
Dofetilide	rash	7	0.90242
Dofetilide	dyspnea	8	0.897038
Dofetilide	diarrhea	9	0.896179
Dofetilide	hypotension	10	0.891853
Dofetilide	chest pain	11	0.890379
Dofetilide	blurred vision	12	0.886012
Dofetilide	syncope	13	0.884491
Dofetilide	paresthesia	14	0.884358
Dofetilide	confusion	15	0.884233
Dofetilide	fatigue	16	0.883828
Dofetilide	palpitations	17	0.881457
Dofetilide	sweating	18	0.880673
Dofetilide	tachycardia	19	0.878595
Dofetilide	pruritus	20	0.877967
Dofetilide	bradycardia	21	0.876031
Dofetilide	arrhythmia	22	0.875596
Dofetilide	insomnia	23	0.874916
Dofetilide	infection	24	0.872879
Dofetilide	anxiety	25	0.872841
Dofetilide	dry mouth	26	0.872243
Dofetilide	hypersensitivity	27	0.871954
Dofetilide	dyspepsia	28	0.871304
Dofetilide	abdominal pain	29	0.869999
Dofetilide	hypertension	30	0.867539
Pyrimethamine	vomiting	1	0.899967
Pyrimethamine	nausea	2	0.893556
Pyrimethamine	edema	3	0.892088
Pyrimethamine	rash	4	0.882907
Pyrimethamine	dizziness	5	0.878488
Pyrimethamine	hypersensitivity	6	0.877253
Pyrimethamine	headache	7	0.875719
Pyrimethamine	pain	8	0.871501
Pyrimethamine	erythema	9	0.867121
Pyrimethamine	pruritus	10	0.866955
Pyrimethamine	leukopenia	11	0.862239
Pyrimethamine	anorexia	12	0.856494
Pyrimethamine	diarrhea	13	0.856133
Pyrimethamine	dermatitis	14	0.850787
Pyrimethamine	jaundice	15	0.84619
Pyrimethamine	thrombocytopenia	16	0.845994
Pyrimethamine	urticaria	17	0.843296
Pyrimethamine	anemia	18	0.834933
Pyrimethamine	anaphylaxis	19	0.833424
Pyrimethamine	blurred vision	20	0.829084
Pyrimethamine	alopecia	21	0.824422
Pyrimethamine	angioedema	22	0.817754
Pyrimethamine	hepatitis	23	0.816803
Pyrimethamine	fatigue	24	0.80652
Pyrimethamine	constipation	25	0.805489
Pyrimethamine	fever	26	0.805287
Pyrimethamine	paresthesia	27	0.805196
Pyrimethamine	eosinophilia	28	0.793768
Pyrimethamine	neutropenia	29	0.791352
Pyrimethamine	hemorrhage	30	0.786455
Reserpine	edema	1	0.910548
Reserpine	nausea	2	0.905522
Reserpine	dizziness	3	0.90247
Reserpine	headache	4	0.900567
Reserpine	vomiting	5	0.900483
Reserpine	rash	6	0.89888
Reserpine	blurred vision	7	0.898601
Reserpine	pain	8	0.883805
Reserpine	diarrhea	9	0.876282
Reserpine	confusion	10	0.874222
Reserpine	syncope	11	0.867983
Reserpine	dry mouth	12	0.860187
Reserpine	arrhythmia	13	0.859707
Reserpine	pruritus	14	0.857906
Reserpine	paresthesia	15	0.857896
Reserpine	nervousness	16	0.853512
Reserpine	dyspnea	17	0.852992
Reserpine	hypersensitivity	18	0.851763
Reserpine	insomnia	19	0.849193
Reserpine	vertigo	20	0.849071
Reserpine	tachycardia	21	0.844287
Reserpine	hypertension	22	0.844183
Reserpine	hypotension	23	0.843173
Reserpine	fatigue	24	0.842081
Reserpine	palpitations	25	0.841925
Reserpine	erythema	26	0.839541
Reserpine	impotence	27	0.838318
Reserpine	urticaria	28	0.838117
Reserpine	constipation	29	0.835316
Reserpine	cramps	30	0.832824
Azithromycin	edema	1	0.910167
Azithromycin	vomiting	2	0.907608
Azithromycin	thrombocytopenia	3	0.907206
Azithromycin	anorexia	4	0.907129
Azithromycin	fever	5	0.906942
Azithromycin	nausea	6	0.906771
Azithromycin	dizziness	7	0.906634
Azithromycin	constipation	8	0.906359
Azithromycin	paresthesia	9	0.906112
Azithromycin	rash	10	0.905937
Azithromycin	fatigue	11	0.905839
Azithromycin	headache	12	0.905466
Azithromycin	leukopenia	13	0.905277
Azithromycin	pruritus	14	0.903585
Azithromycin	pain	15	0.903576
Azithromycin	arthralgia	16	0.903521
Azithromycin	anemia	17	0.903517
Azithromycin	diarrhea	18	0.903364
Azithromycin	abdominal pain	19	0.903026
Azithromycin	hypersensitivity	20	0.902167
Azithromycin	jaundice	21	0.901026
Azithromycin	dyspepsia	22	0.900448
Azithromycin	insomnia	23	0.899734
Azithromycin	neutropenia	24	0.89929
Azithromycin	asthenia	25	0.899147
Azithromycin	malaise	26	0.898967
Azithromycin	erythema	27	0.89893
Azithromycin	hemorrhage	28	0.898611
Azithromycin	myalgia	29	0.897796
Azithromycin	hepatitis	30	0.897693
Ticlopidine	edema	1	0.908191
Ticlopidine	vomiting	2	0.907068
Ticlopidine	nausea	3	0.90672
Ticlopidine	pain	4	0.900609
Ticlopidine	dizziness	5	0.900509
Ticlopidine	hypersensitivity	6	0.90006
Ticlopidine	pruritus	7	0.89952
Ticlopidine	rash	8	0.89937
Ticlopidine	headache	9	0.897153
Ticlopidine	erythema	10	0.897055
Ticlopidine	thrombocytopenia	11	0.893
Ticlopidine	leukopenia	12	0.892977
Ticlopidine	diarrhea	13	0.89013
Ticlopidine	jaundice	14	0.88979
Ticlopidine	paresthesia	15	0.88912
Ticlopidine	anemia	16	0.888986
Ticlopidine	neutropenia	17	0.885147
Ticlopidine	anaphylaxis	18	0.885136
Ticlopidine	dermatitis	19	0.883709
Ticlopidine	hemorrhage	20	0.883027
Ticlopidine	anorexia	21	0.883016
Ticlopidine	angioedema	22	0.882669
Ticlopidine	urticaria	23	0.882633
Ticlopidine	toxic epidermal necrolysis	24	0.882438
Ticlopidine	fever	25	0.88189
Ticlopidine	renal failure	26	0.880759
Ticlopidine	fatigue	27	0.880737
Ticlopidine	eosinophilia	28	0.879225
Ticlopidine	erythema multiforme	29	0.879193
Ticlopidine	hepatitis	30	0.878666
Adapalene	edema	1	0.904869
Adapalene	nausea	2	0.889112
Adapalene	vomiting	3	0.888725
Adapalene	pain	4	0.885086
Adapalene	rash	5	0.881996
Adapalene	headache	6	0.881626
Adapalene	dizziness	7	0.876762
Adapalene	hypersensitivity	8	0.852446
Adapalene	pruritus	9	0.8523
Adapalene	blurred vision	10	0.851487
Adapalene	diarrhea	11	0.84465
Adapalene	urticaria	12	0.839848
Adapalene	erythema	13	0.833537
Adapalene	dermatitis	14	0.813962
Adapalene	paresthesia	15	0.812927
Adapalene	discomfort	16	0.804185
Adapalene	alopecia	17	0.784789
Adapalene	anorexia	18	0.784234
Adapalene	anaphylaxis	19	0.777112
Adapalene	hemorrhage	20	0.77551
Adapalene	confusion	21	0.771873
Adapalene	fatigue	22	0.76846
Adapalene	angioedema	23	0.760446
Adapalene	insomnia	24	0.758227
Adapalene	malaise	25	0.752903
Adapalene	stinging	26	0.748257
Adapalene	fever	27	0.73309
Adapalene	hypertension	28	0.732826
Adapalene	dyspnea	29	0.7266
Adapalene	constipation	30	0.72643
Midodrine	nausea	1	0.911238
Midodrine	edema	2	0.910846
Midodrine	vomiting	3	0.907982
Midodrine	pain	4	0.907862
Midodrine	rash	5	0.905302
Midodrine	headache	6	0.905292
Midodrine	dizziness	7	0.904358
Midodrine	diarrhea	8	0.900018
Midodrine	dyspnea	9	0.892232
Midodrine	palpitations	10	0.889976
Midodrine	paresthesia	11	0.889777
Midodrine	confusion	12	0.888756
Midodrine	chest pain	13	0.885643
Midodrine	blurred vision	14	0.885479
Midodrine	pruritus	15	0.883029
Midodrine	insomnia	16	0.881938
Midodrine	dry mouth	17	0.878935
Midodrine	fatigue	18	0.878801
Midodrine	syncope	19	0.875575
Midodrine	sweating	20	0.873541
Midodrine	hypertension	21	0.873345
Midodrine	hypersensitivity	22	0.87274
Midodrine	dyspepsia	23	0.871816
Midodrine	vertigo	24	0.868937
Midodrine	cramps	25	0.868922
Midodrine	abdominal pain	26	0.867779
Midodrine	somnolence	27	0.867549
Midodrine	nervousness	28	0.866455
Midodrine	tachycardia	29	0.86464
Midodrine	constipation	30	0.864407
Pantoprazole	vomiting	1	0.916392
Pantoprazole	nausea	2	0.915743
Pantoprazole	diarrhea	3	0.915572
Pantoprazole	pain	4	0.915543
Pantoprazole	rash	5	0.915237
Pantoprazole	headache	6	0.915143
Pantoprazole	abdominal pain	7	0.914987
Pantoprazole	pruritus	8	0.914797
Pantoprazole	edema	9	0.914717
Pantoprazole	anorexia	10	0.914694
Pantoprazole	paresthesia	11	0.914692
Pantoprazole	hypersensitivity	12	0.914463
Pantoprazole	dyspepsia	13	0.914421
Pantoprazole	cough	14	0.914313
Pantoprazole	dyspnea	15	0.913967
Pantoprazole	dizziness	16	0.913827
Pantoprazole	constipation	17	0.913755
Pantoprazole	dry mouth	18	0.913723
Pantoprazole	asthenia	19	0.913666
Pantoprazole	hemorrhage	20	0.913446
Pantoprazole	arthralgia	21	0.913432
Pantoprazole	insomnia	22	0.913381
Pantoprazole	anemia	23	0.913287
Pantoprazole	palpitations	24	0.913172
Pantoprazole	myalgia	25	0.913138
Pantoprazole	chest pain	26	0.913047
Pantoprazole	nervousness	27	0.912962
Pantoprazole	thrombocytopenia	28	0.912907
Pantoprazole	syncope	29	0.912842
Pantoprazole	fever	30	0.912801
Citalopram	nausea	1	0.915875
Citalopram	pruritus	2	0.914921
Citalopram	headache	3	0.914585
Citalopram	vomiting	4	0.914374
Citalopram	paresthesia	5	0.91408
Citalopram	rash	6	0.914075
Citalopram	edema	7	0.914016
Citalopram	abdominal pain	8	0.913576
Citalopram	diarrhea	9	0.913521
Citalopram	hypersensitivity	10	0.913395
Citalopram	dizziness	11	0.91327
Citalopram	pain	12	0.913234
Citalopram	arthralgia	13	0.912991
Citalopram	anemia	14	0.912974
Citalopram	anorexia	15	0.912836
Citalopram	cough	16	0.912734
Citalopram	dyspnea	17	0.912402
Citalopram	dyspepsia	18	0.912122
Citalopram	thrombocytopenia	19	0.912112
Citalopram	hemorrhage	20	0.912013
Citalopram	urticaria	21	0.911829
Citalopram	alopecia	22	0.911228
Citalopram	chest pain	23	0.911034
Citalopram	pharyngitis	24	0.911
Citalopram	dermatitis	25	0.910996
Citalopram	confusion	26	0.910895
Citalopram	myalgia	27	0.910889
Citalopram	malaise	28	0.910872
Citalopram	erythema	29	0.910856
Citalopram	rhinitis	30	0.910808
Eletriptan	edema	1	0.916335
Eletriptan	pain	2	0.915929
Eletriptan	nausea	3	0.915918
Eletriptan	vomiting	4	0.915602
Eletriptan	rash	5	0.914926
Eletriptan	dizziness	6	0.914742
Eletriptan	diarrhea	7	0.914587
Eletriptan	palpitations	8	0.914157
Eletriptan	dyspepsia	9	0.913769
Eletriptan	dyspnea	10	0.913628
Eletriptan	constipation	11	0.91351
Eletriptan	pruritus	12	0.913365
Eletriptan	back pain	13	0.913161
Eletriptan	paresthesia	14	0.912863
Eletriptan	chest pain	15	0.912813
Eletriptan	anorexia	16	0.912751
Eletriptan	tachycardia	17	0.912679
Eletriptan	insomnia	18	0.912675
Eletriptan	cough	19	0.912537
Eletriptan	headache	20	0.912392
Eletriptan	arthralgia	21	0.912349
Eletriptan	pharyngitis	22	0.912144
Eletriptan	dry mouth	23	0.91175
Eletriptan	hypersensitivity	24	0.911729
Eletriptan	myalgia	25	0.911651
Eletriptan	confusion	26	0.911449
Eletriptan	sinusitis	27	0.911437
Eletriptan	nervousness	28	0.911361
Eletriptan	hypotension	29	0.911354
Eletriptan	rhinitis	30	0.911143
Moxifloxacin	nausea	1	0.91555
Moxifloxacin	vomiting	2	0.915408
Moxifloxacin	edema	3	0.91484
Moxifloxacin	pain	4	0.914606
Moxifloxacin	headache	5	0.914274
Moxifloxacin	diarrhea	6	0.914131
Moxifloxacin	rash	7	0.914103
Moxifloxacin	dizziness	8	0.913785
Moxifloxacin	abdominal pain	9	0.913243
Moxifloxacin	paresthesia	10	0.912803
Moxifloxacin	cough	11	0.912608
Moxifloxacin	constipation	12	0.91242
Moxifloxacin	arthralgia	13	0.9122
Moxifloxacin	dyspnea	14	0.912162
Moxifloxacin	dyspepsia	15	0.912001
Moxifloxacin	pruritus	16	0.911927
Moxifloxacin	insomnia	17	0.911569
Moxifloxacin	anorexia	18	0.911468
Moxifloxacin	hypersensitivity	19	0.911316
Moxifloxacin	confusion	20	0.911202
Moxifloxacin	sinusitis	21	0.911112
Moxifloxacin	myalgia	22	0.910847
Moxifloxacin	tachycardia	23	0.910813
Moxifloxacin	anemia	24	0.91067
Moxifloxacin	fever	25	0.910641
Moxifloxacin	dry mouth	26	0.910448
Moxifloxacin	back pain	27	0.91043
Moxifloxacin	sweating	28	0.91038
Moxifloxacin	syncope	29	0.910148
Moxifloxacin	hypotension	30	0.90999
Nelfinavir	edema	1	0.907032
Nelfinavir	nausea	2	0.906557
Nelfinavir	pain	3	0.906111
Nelfinavir	vomiting	4	0.905
Nelfinavir	dizziness	5	0.904659
Nelfinavir	rash	6	0.903566
Nelfinavir	thrombocytopenia	7	0.901784
Nelfinavir	anorexia	8	0.90163
Nelfinavir	hypersensitivity	9	0.901347
Nelfinavir	abdominal pain	10	0.901223
Nelfinavir	pruritus	11	0.901217
Nelfinavir	fatigue	12	0.900758
Nelfinavir	diarrhea	13	0.900743
Nelfinavir	headache	14	0.900321
Nelfinavir	paresthesia	15	0.899262
Nelfinavir	constipation	16	0.898282
Nelfinavir	fever	17	0.896194
Nelfinavir	erythema	18	0.896016
Nelfinavir	neutropenia	19	0.895969
Nelfinavir	anemia	20	0.895221
Nelfinavir	arthralgia	21	0.895114
Nelfinavir	leukopenia	22	0.89495
Nelfinavir	dyspepsia	23	0.894558
Nelfinavir	insomnia	24	0.893847
Nelfinavir	hemorrhage	25	0.893079
Nelfinavir	myalgia	26	0.892964
Nelfinavir	malaise	27	0.892384
Nelfinavir	urticaria	28	0.890503
Nelfinavir	dermatitis	29	0.889883
Nelfinavir	hepatitis	30	0.888025
Glimepiride	edema	1	0.907518
Glimepiride	vomiting	2	0.906697
Glimepiride	nausea	3	0.905273
Glimepiride	rash	4	0.902365
Glimepiride	pain	5	0.901429
Glimepiride	dizziness	6	0.899915
Glimepiride	headache	7	0.896981
Glimepiride	diarrhea	8	0.896851
Glimepiride	anorexia	9	0.894599
Glimepiride	paresthesia	10	0.892393
Glimepiride	constipation	11	0.89116
Glimepiride	leukopenia	12	0.889637
Glimepiride	pruritus	13	0.889364
Glimepiride	confusion	14	0.889251
Glimepiride	erythema	15	0.888519
Glimepiride	thrombocytopenia	16	0.888255
Glimepiride	hypersensitivity	17	0.887104
Glimepiride	anemia	18	0.88644
Glimepiride	fatigue	19	0.883892
Glimepiride	jaundice	20	0.883773
Glimepiride	dermatitis	21	0.883745
Glimepiride	insomnia	22	0.883226
Glimepiride	alopecia	23	0.880876
Glimepiride	malaise	24	0.879659
Glimepiride	blurred vision	25	0.879042
Glimepiride	fever	26	0.874427
Glimepiride	dyspnea	27	0.873915
Glimepiride	urticaria	28	0.873179
Glimepiride	anaphylaxis	29	0.871448
Glimepiride	agranulocytosis	30	0.870352
Indinavir	edema	1	0.905029
Indinavir	nausea	2	0.900432
Indinavir	vomiting	3	0.900209
Indinavir	dizziness	4	0.899193
Indinavir	thrombocytopenia	5	0.898444
Indinavir	pain	6	0.898196
Indinavir	rash	7	0.898042
Indinavir	anorexia	8	0.894118
Indinavir	headache	9	0.893372
Indinavir	fatigue	10	0.893328
Indinavir	hypersensitivity	11	0.892394
Indinavir	pruritus	12	0.892256
Indinavir	paresthesia	13	0.891812
Indinavir	leukopenia	14	0.89092
Indinavir	diarrhea	15	0.890668
Indinavir	abdominal pain	16	0.889269
Indinavir	hemorrhage	17	0.889167
Indinavir	arthralgia	18	0.889108
Indinavir	neutropenia	19	0.888921
Indinavir	dermatitis	20	0.888687
Indinavir	dyspepsia	21	0.887762
Indinavir	constipation	22	0.8876
Indinavir	erythema	23	0.887584
Indinavir	myalgia	24	0.885351
Indinavir	insomnia	25	0.884008
Indinavir	malaise	26	0.882992
Indinavir	fever	27	0.88211
Indinavir	urticaria	28	0.879911
Indinavir	anaphylaxis	29	0.879468
Indinavir	rhinitis	30	0.879424
Lovastatin	vomiting	1	0.913844
Lovastatin	nausea	2	0.91293
Lovastatin	edema	3	0.912763
Lovastatin	pain	4	0.911419
Lovastatin	rash	5	0.909822
Lovastatin	dizziness	6	0.909547
Lovastatin	pruritus	7	0.908828
Lovastatin	diarrhea	8	0.908319
Lovastatin	hypersensitivity	9	0.908012
Lovastatin	headache	10	0.907927
Lovastatin	anorexia	11	0.907723
Lovastatin	thrombocytopenia	12	0.907304
Lovastatin	abdominal pain	13	0.907207
Lovastatin	paresthesia	14	0.907026
Lovastatin	anemia	15	0.907021
Lovastatin	erythema	16	0.906263
Lovastatin	constipation	17	0.905661
Lovastatin	fever	18	0.905034
Lovastatin	leukopenia	19	0.904869
Lovastatin	fatigue	20	0.904087
Lovastatin	arthralgia	21	0.903856
Lovastatin	alopecia	22	0.903841
Lovastatin	jaundice	23	0.903401
Lovastatin	dyspepsia	24	0.903309
Lovastatin	blurred vision	25	0.903043
Lovastatin	malaise	26	0.901643
Lovastatin	myalgia	27	0.900479
Lovastatin	insomnia	28	0.898535
Lovastatin	anaphylaxis	29	0.898232
Lovastatin	urticaria	30	0.898004
Enflurane	edema	1	0.897516
Enflurane	vomiting	2	0.895131
Enflurane	nausea	3	0.89378
Enflurane	pain	4	0.876092
Enflurane	dizziness	5	0.873839
Enflurane	headache	6	0.871178
Enflurane	rash	7	0.870599
Enflurane	hypersensitivity	8	0.863036
Enflurane	blurred vision	9	0.857246
Enflurane	pruritus	10	0.83628
Enflurane	erythema	11	0.828796
Enflurane	diarrhea	12	0.826203
Enflurane	confusion	13	0.807862
Enflurane	urticaria	14	0.801739
Enflurane	tachycardia	15	0.782183
Enflurane	anaphylaxis	16	0.776237
Enflurane	paresthesia	17	0.775932
Enflurane	hypotension	18	0.75635
Enflurane	necrosis	19	0.737137
Enflurane	seizures	20	0.736283
Enflurane	fatigue	21	0.73386
Enflurane	dermatitis	22	0.725844
Enflurane	anorexia	23	0.725452
Enflurane	insomnia	24	0.724666
Enflurane	hypertension	25	0.722579
Enflurane	drowsiness	26	0.708194
Enflurane	vertigo	27	0.705143
Enflurane	bradycardia	28	0.700446
Enflurane	leukopenia	29	0.696946
Enflurane	jaundice	30	0.696862
Pregabalin	rhinitis	1	0.915623
Pregabalin	eye pain	2	0.915318
Pregabalin	migraine	3	0.915179
Pregabalin	leg cramps	4	0.915162
Pregabalin	dry skin	5	0.915122
Pregabalin	thinking abnormal	6	0.914992
Pregabalin	dysuria	7	0.914906
Pregabalin	amnesia	8	0.914889
Pregabalin	face edema	9	0.914888
Pregabalin	melena	10	0.914778
Pregabalin	hyperkinesia	11	0.914731
Pregabalin	arthritis	12	0.914679
Pregabalin	asthma	13	0.914613
Pregabalin	neck pain	14	0.914586
Pregabalin	hematuria	15	0.914559
Pregabalin	gastritis	16	0.914474
Pregabalin	cystitis	17	0.914312
Pregabalin	ecchymosis	18	0.914293
Pregabalin	bone pain	19	0.914256
Pregabalin	dysphagia	20	0.914174
Pregabalin	diabetes	21	0.914168
Pregabalin	incontinence	22	0.91413
Pregabalin	abnormal gait	23	0.914113
Pregabalin	acne	24	0.914059
Pregabalin	eczema	25	0.914027
Pregabalin	diplopia	26	0.913988
Pregabalin	nocturia	27	0.913983
Pregabalin	eructation	28	0.91393
Pregabalin	hiccup	29	0.913891
Pregabalin	hemorrhage	30	0.913888
Temazepam	nausea	1	0.908087
Temazepam	edema	2	0.906906
Temazepam	vomiting	3	0.904316
Temazepam	headache	4	0.901529
Temazepam	dizziness	5	0.900958
Temazepam	rash	6	0.898409
Temazepam	blurred vision	7	0.897411
Temazepam	pain	8	0.888284
Temazepam	diarrhea	9	0.882927
Temazepam	nervousness	10	0.88054
Temazepam	confusion	11	0.87902
Temazepam	dry mouth	12	0.871886
Temazepam	hallucinations	13	0.869997
Temazepam	drowsiness	14	0.866098
Temazepam	tachycardia	15	0.865405
Temazepam	palpitations	16	0.862993
Temazepam	agitation	17	0.862054
Temazepam	fatigue	18	0.858841
Temazepam	hypertension	19	0.85755
Temazepam	insomnia	20	0.856746
Temazepam	pruritus	21	0.853963
Temazepam	paresthesia	22	0.852169
Temazepam	syncope	23	0.851983
Temazepam	weakness	24	0.851881
Temazepam	dyspnea	25	0.850099
Temazepam	constipation	26	0.849731
Temazepam	vertigo	27	0.84925
Temazepam	anorexia	28	0.84476
Temazepam	hypersensitivity	29	0.840102
Temazepam	cramps	30	0.839946
Milrinone	edema	1	0.904346
Milrinone	nausea	2	0.89836
Milrinone	vomiting	3	0.896563
Milrinone	dizziness	4	0.89247
Milrinone	rash	5	0.890403
Milrinone	pain	6	0.889519
Milrinone	headache	7	0.887971
Milrinone	hypersensitivity	8	0.870129
Milrinone	diarrhea	9	0.866724
Milrinone	pruritus	10	0.855413
Milrinone	blurred vision	11	0.85109
Milrinone	confusion	12	0.844853
Milrinone	urticaria	13	0.841259
Milrinone	erythema	14	0.837469
Milrinone	tachycardia	15	0.825047
Milrinone	paresthesia	16	0.823151
Milrinone	fatigue	17	0.821043
Milrinone	hypotension	18	0.817232
Milrinone	insomnia	19	0.815002
Milrinone	dyspnea	20	0.814689
Milrinone	hypertension	21	0.812002
Milrinone	anaphylaxis	22	0.810616
Milrinone	arrhythmia	23	0.802506
Milrinone	dermatitis	24	0.798641
Milrinone	dry mouth	25	0.786485
Milrinone	constipation	26	0.784853
Milrinone	hemorrhage	27	0.781421
Milrinone	malaise	28	0.778184
Milrinone	discomfort	29	0.775893
Milrinone	tremor	30	0.77427
Nevirapine	edema	1	0.907854
Nevirapine	nausea	2	0.906124
Nevirapine	vomiting	3	0.906105
Nevirapine	dizziness	4	0.905506
Nevirapine	rash	5	0.905295
Nevirapine	thrombocytopenia	6	0.90424
Nevirapine	hypersensitivity	7	0.903772
Nevirapine	pruritus	8	0.903079
Nevirapine	leukopenia	9	0.90287
Nevirapine	pain	10	0.902713
Nevirapine	anemia	11	0.901272
Nevirapine	anorexia	12	0.90024
Nevirapine	headache	13	0.900138
Nevirapine	neutropenia	14	0.899556
Nevirapine	erythema	15	0.899214
Nevirapine	diarrhea	16	0.898642
Nevirapine	fatigue	17	0.898584
Nevirapine	paresthesia	18	0.897701
Nevirapine	abdominal pain	19	0.897022
Nevirapine	jaundice	20	0.896587
Nevirapine	fever	21	0.896379
Nevirapine	malaise	22	0.893442
Nevirapine	dermatitis	23	0.892582
Nevirapine	constipation	24	0.892539
Nevirapine	urticaria	25	0.891505
Nevirapine	hemorrhage	26	0.891183
Nevirapine	hepatitis	27	0.88973
Nevirapine	pancreatitis	28	0.88892
Nevirapine	anaphylaxis	29	0.888881
Nevirapine	angioedema	30	0.888232
Cladribine	vomiting	1	0.912193
Cladribine	nausea	2	0.911694
Cladribine	edema	3	0.90858
Cladribine	pain	4	0.90812
Cladribine	pruritus	5	0.907783
Cladribine	headache	6	0.907113
Cladribine	rash	7	0.906609
Cladribine	dizziness	8	0.905984
Cladribine	diarrhea	9	0.905073
Cladribine	hypersensitivity	10	0.904397
Cladribine	neutropenia	11	0.903647
Cladribine	fatigue	12	0.903288
Cladribine	thrombocytopenia	13	0.902767
Cladribine	hemorrhage	14	0.900914
Cladribine	abdominal pain	15	0.900661
Cladribine	anorexia	16	0.900576
Cladribine	leukopenia	17	0.900112
Cladribine	erythema	18	0.898938
Cladribine	anemia	19	0.898439
Cladribine	alopecia	20	0.898256
Cladribine	fever	21	0.895337
Cladribine	constipation	22	0.894213
Cladribine	malaise	23	0.893471
Cladribine	paresthesia	24	0.89325
Cladribine	renal failure	25	0.891355
Cladribine	urticaria	26	0.890758
Cladribine	neuropathy	27	0.890104
Cladribine	dermatitis	28	0.889308
Cladribine	anaphylaxis	29	0.888025
Cladribine	jaundice	30	0.887292
Ranolazine	edema	1	0.909023
Ranolazine	nausea	2	0.907496
Ranolazine	vomiting	3	0.906015
Ranolazine	pain	4	0.905591
Ranolazine	rash	5	0.903562
Ranolazine	dizziness	6	0.903189
Ranolazine	diarrhea	7	0.902192
Ranolazine	headache	8	0.901706
Ranolazine	constipation	9	0.896773
Ranolazine	dyspnea	10	0.89621
Ranolazine	fatigue	11	0.896104
Ranolazine	confusion	12	0.894857
Ranolazine	insomnia	13	0.891708
Ranolazine	anorexia	14	0.890269
Ranolazine	blurred vision	15	0.889697
Ranolazine	thrombocytopenia	16	0.889599
Ranolazine	pruritus	17	0.888432
Ranolazine	hypersensitivity	18	0.887357
Ranolazine	paresthesia	19	0.886907
Ranolazine	palpitations	20	0.88622
Ranolazine	cramps	21	0.884315
Ranolazine	chest pain	22	0.883191
Ranolazine	abdominal pain	23	0.882971
Ranolazine	sweating	24	0.881407
Ranolazine	vertigo	25	0.880901
Ranolazine	syncope	26	0.880784
Ranolazine	anxiety	27	0.880395
Ranolazine	arthralgia	28	0.878768
Ranolazine	urticaria	29	0.875804
Ranolazine	flushing	30	0.874805
Ziprasidone	edema	1	0.915506
Ziprasidone	vomiting	2	0.914033
Ziprasidone	headache	3	0.913715
Ziprasidone	rash	4	0.913646
Ziprasidone	nausea	5	0.913408
Ziprasidone	diarrhea	6	0.913155
Ziprasidone	dizziness	7	0.912979
Ziprasidone	constipation	8	0.912178
Ziprasidone	confusion	9	0.911297
Ziprasidone	dyspepsia	10	0.911189
Ziprasidone	pain	11	0.910714
Ziprasidone	dyspnea	12	0.910552
Ziprasidone	hypersensitivity	13	0.91047
Ziprasidone	insomnia	14	0.910231
Ziprasidone	anorexia	15	0.910222
Ziprasidone	paresthesia	16	0.910039
Ziprasidone	dry mouth	17	0.909951
Ziprasidone	arthralgia	18	0.90984
Ziprasidone	back pain	19	0.909702
Ziprasidone	cough	20	0.90959
Ziprasidone	vertigo	21	0.90926
Ziprasidone	anemia	22	0.909208
Ziprasidone	somnolence	23	0.908905
Ziprasidone	pruritus	24	0.908674
Ziprasidone	syncope	25	0.908574
Ziprasidone	hypotension	26	0.908409
Ziprasidone	anxiety	27	0.908397
Ziprasidone	tachycardia	28	0.908361
Ziprasidone	pharyngitis	29	0.908325
Ziprasidone	rhinitis	30	0.908278
Methysergide	edema	1	0.90988
Methysergide	nausea	2	0.908658
Methysergide	vomiting	3	0.906111
Methysergide	pain	4	0.904352
Methysergide	headache	5	0.903971
Methysergide	dizziness	6	0.903034
Methysergide	rash	7	0.899776
Methysergide	diarrhea	8	0.891967
Methysergide	fatigue	9	0.886792
Methysergide	blurred vision	10	0.885838
Methysergide	anorexia	11	0.884202
Methysergide	confusion	12	0.875048
Methysergide	insomnia	13	0.868801
Methysergide	hypersensitivity	14	0.867823
Methysergide	pruritus	15	0.867631
Methysergide	constipation	16	0.863703
Methysergide	paresthesia	17	0.862399
Methysergide	dyspnea	18	0.858037
Methysergide	thrombocytopenia	19	0.854842
Methysergide	palpitations	20	0.854266
Methysergide	hemorrhage	21	0.852707
Methysergide	dermatitis	22	0.848945
Methysergide	discomfort	23	0.847716
Methysergide	arrhythmia	24	0.846794
Methysergide	cramps	25	0.841425
Methysergide	dry mouth	26	0.840691
Methysergide	alopecia	27	0.839947
Methysergide	malaise	28	0.837455
Methysergide	chest pain	29	0.836343
Methysergide	urticaria	30	0.83572
Cabergoline	edema	1	0.910824
Cabergoline	nausea	2	0.909343
Cabergoline	vomiting	3	0.90639
Cabergoline	pain	4	0.906059
Cabergoline	blurred vision	5	0.905749
Cabergoline	headache	6	0.904832
Cabergoline	rash	7	0.902896
Cabergoline	dizziness	8	0.902703
Cabergoline	diarrhea	9	0.902016
Cabergoline	palpitations	10	0.900794
Cabergoline	dyspnea	11	0.900326
Cabergoline	hypotension	12	0.899356
Cabergoline	confusion	13	0.899252
Cabergoline	nervousness	14	0.898185
Cabergoline	dry mouth	15	0.897747
Cabergoline	constipation	16	0.897266
Cabergoline	sweating	17	0.897227
Cabergoline	insomnia	18	0.897085
Cabergoline	anorexia	19	0.894837
Cabergoline	paresthesia	20	0.894317
Cabergoline	bradycardia	21	0.894035
Cabergoline	tremor	22	0.893176
Cabergoline	hallucinations	23	0.892772
Cabergoline	fatigue	24	0.892268
Cabergoline	syncope	25	0.891535
Cabergoline	pruritus	26	0.891084
Cabergoline	chest pain	27	0.890944
Cabergoline	hypertension	28	0.890437
Cabergoline	cramps	29	0.889723
Cabergoline	arrhythmia	30	0.889118
Dapsone	edema	1	0.907399
Dapsone	vomiting	2	0.905709
Dapsone	nausea	3	0.905674
Dapsone	dizziness	4	0.900287
Dapsone	rash	5	0.899934
Dapsone	pain	6	0.897793
Dapsone	hypersensitivity	7	0.896027
Dapsone	blurred vision	8	0.895048
Dapsone	headache	9	0.894703
Dapsone	thrombocytopenia	10	0.893246
Dapsone	erythema	11	0.893233
Dapsone	diarrhea	12	0.892329
Dapsone	pruritus	13	0.890791
Dapsone	leukopenia	14	0.889307
Dapsone	anorexia	15	0.88707
Dapsone	paresthesia	16	0.883692
Dapsone	jaundice	17	0.883539
Dapsone	fatigue	18	0.883476
Dapsone	anemia	19	0.880758
Dapsone	dermatitis	20	0.879637
Dapsone	anaphylaxis	21	0.879219
Dapsone	constipation	22	0.876105
Dapsone	hepatitis	23	0.875978
Dapsone	angioedema	24	0.87496
Dapsone	urticaria	25	0.874834
Dapsone	fever	26	0.874307
Dapsone	hemorrhage	27	0.87344
Dapsone	malaise	28	0.872854
Dapsone	neutropenia	29	0.867941
Dapsone	alopecia	30	0.866795
Phenytoin	edema	1	0.914776
Phenytoin	nausea	2	0.913567
Phenytoin	pain	3	0.913465
Phenytoin	rash	4	0.913205
Phenytoin	diarrhea	5	0.912908
Phenytoin	headache	6	0.912875
Phenytoin	pruritus	7	0.912344
Phenytoin	vomiting	8	0.912257
Phenytoin	paresthesia	9	0.911857
Phenytoin	dyspepsia	10	0.91179
Phenytoin	dyspnea	11	0.911239
Phenytoin	constipation	12	0.911228
Phenytoin	hypersensitivity	13	0.911019
Phenytoin	anorexia	14	0.910913
Phenytoin	arthralgia	15	0.910867
Phenytoin	anemia	16	0.910596
Phenytoin	dry mouth	17	0.910545
Phenytoin	insomnia	18	0.910419
Phenytoin	dizziness	19	0.910292
Phenytoin	palpitations	20	0.910274
Phenytoin	asthenia	21	0.909571
Phenytoin	malaise	22	0.909421
Phenytoin	tachycardia	23	0.909411
Phenytoin	fever	24	0.909204
Phenytoin	urticaria	25	0.908607
Phenytoin	thrombocytopenia	26	0.908418
Phenytoin	back pain	27	0.90828
Phenytoin	vertigo	28	0.907673
Phenytoin	leukopenia	29	0.907552
Phenytoin	sweating	30	0.907444
Doxycycline	pain	1	0.910335
Doxycycline	vomiting	2	0.908702
Doxycycline	nausea	3	0.908337
Doxycycline	dizziness	4	0.907519
Doxycycline	headache	5	0.90725
Doxycycline	edema	6	0.907163
Doxycycline	pruritus	7	0.90525
Doxycycline	rash	8	0.904195
Doxycycline	thrombocytopenia	9	0.903295
Doxycycline	abdominal pain	10	0.903138
Doxycycline	diarrhea	11	0.902647
Doxycycline	anorexia	12	0.902222
Doxycycline	neutropenia	13	0.901117
Doxycycline	fatigue	14	0.900193
Doxycycline	hemorrhage	15	0.900147
Doxycycline	hypersensitivity	16	0.899495
Doxycycline	fever	17	0.898843
Doxycycline	constipation	18	0.897789
Doxycycline	dyspepsia	19	0.894896
Doxycycline	malaise	20	0.894706
Doxycycline	paresthesia	21	0.893682
Doxycycline	arthralgia	22	0.893121
Doxycycline	insomnia	23	0.892123
Doxycycline	discomfort	24	0.890884
Doxycycline	myalgia	25	0.890045
Doxycycline	dermatitis	26	0.889919
Doxycycline	urticaria	27	0.889625
Doxycycline	leukopenia	28	0.889618
Doxycycline	anemia	29	0.888897
Doxycycline	erythema	30	0.887959
Clotrimazole	edema	1	0.899334
Clotrimazole	nausea	2	0.899022
Clotrimazole	vomiting	3	0.899002
Clotrimazole	rash	4	0.886679
Clotrimazole	dizziness	5	0.88515
Clotrimazole	headache	6	0.882863
Clotrimazole	pain	7	0.878121
Clotrimazole	hypersensitivity	8	0.867769
Clotrimazole	pruritus	9	0.864674
Clotrimazole	erythema	10	0.85837
Clotrimazole	diarrhea	11	0.851006
Clotrimazole	urticaria	12	0.843189
Clotrimazole	blurred vision	13	0.842691
Clotrimazole	dermatitis	14	0.836888
Clotrimazole	anorexia	15	0.82333
Clotrimazole	paresthesia	16	0.809688
Clotrimazole	anaphylaxis	17	0.808587
Clotrimazole	confusion	18	0.80776
Clotrimazole	leukopenia	19	0.800099
Clotrimazole	fatigue	20	0.795469
Clotrimazole	angioedema	21	0.79469
Clotrimazole	hemorrhage	22	0.785322
Clotrimazole	alopecia	23	0.78486
Clotrimazole	discomfort	24	0.782263
Clotrimazole	constipation	25	0.779363
Clotrimazole	insomnia	26	0.776457
Clotrimazole	thrombocytopenia	27	0.773821
Clotrimazole	hepatitis	28	0.769619
Clotrimazole	fever	29	0.759829
Clotrimazole	malaise	30	0.758243
Anagrelide	nausea	1	0.911726
Anagrelide	edema	2	0.91155
Anagrelide	vomiting	3	0.910833
Anagrelide	pain	4	0.910705
Anagrelide	headache	5	0.91061
Anagrelide	dizziness	6	0.910049
Anagrelide	palpitations	7	0.909757
Anagrelide	rash	8	0.909367
Anagrelide	pruritus	9	0.909162
Anagrelide	anemia	10	0.909026
Anagrelide	diarrhea	11	0.908656
Anagrelide	dyspnea	12	0.908598
Anagrelide	abdominal pain	13	0.908455
Anagrelide	hypersensitivity	14	0.908128
Anagrelide	thrombocytopenia	15	0.908034
Anagrelide	paresthesia	16	0.907863
Anagrelide	dry mouth	17	0.907779
Anagrelide	anorexia	18	0.90771
Anagrelide	cough	19	0.907187
Anagrelide	chest pain	20	0.906966
Anagrelide	vertigo	21	0.906774
Anagrelide	confusion	22	0.906759
Anagrelide	constipation	23	0.906702
Anagrelide	leukopenia	24	0.906698
Anagrelide	dyspepsia	25	0.906586
Anagrelide	fatigue	26	0.906252
Anagrelide	insomnia	27	0.906058
Anagrelide	sinusitis	28	0.906044
Anagrelide	back pain	29	0.905958
Anagrelide	anxiety	30	0.905894
Sulfisoxazole	edema	1	0.911453
Sulfisoxazole	nausea	2	0.909859
Sulfisoxazole	dizziness	3	0.908718
Sulfisoxazole	vomiting	4	0.908616
Sulfisoxazole	pain	5	0.906852
Sulfisoxazole	rash	6	0.906649
Sulfisoxazole	anorexia	7	0.906176
Sulfisoxazole	pruritus	8	0.90612
Sulfisoxazole	paresthesia	9	0.905539
Sulfisoxazole	anemia	10	0.905207
Sulfisoxazole	neutropenia	11	0.904757
Sulfisoxazole	diarrhea	12	0.904559
Sulfisoxazole	thrombocytopenia	13	0.904326
Sulfisoxazole	constipation	14	0.904183
Sulfisoxazole	fever	15	0.90356
Sulfisoxazole	hypersensitivity	16	0.903219
Sulfisoxazole	headache	17	0.903102
Sulfisoxazole	confusion	18	0.903058
Sulfisoxazole	leukopenia	19	0.903037
Sulfisoxazole	blurred vision	20	0.902224
Sulfisoxazole	alopecia	21	0.901514
Sulfisoxazole	hemorrhage	22	0.900931
Sulfisoxazole	malaise	23	0.900454
Sulfisoxazole	jaundice	24	0.899261
Sulfisoxazole	erythema	25	0.898518
Sulfisoxazole	fatigue	26	0.898403
Sulfisoxazole	angioedema	27	0.895368
Sulfisoxazole	stomatitis	28	0.895331
Sulfisoxazole	dermatitis	29	0.89508
Sulfisoxazole	abdominal pain	30	0.894992
Metoprolol	edema	1	0.91323
Metoprolol	rash	2	0.909889
Metoprolol	nausea	3	0.909266
Metoprolol	vomiting	4	0.909086
Metoprolol	headache	5	0.908007
Metoprolol	blurred vision	6	0.907673
Metoprolol	dizziness	7	0.907508
Metoprolol	constipation	8	0.907216
Metoprolol	confusion	9	0.907074
Metoprolol	diarrhea	10	0.905895
Metoprolol	hypotension	11	0.90557
Metoprolol	insomnia	12	0.905488
Metoprolol	syncope	13	0.904638
Metoprolol	nervousness	14	0.904414
Metoprolol	pain	15	0.903381
Metoprolol	dyspnea	16	0.902732
Metoprolol	tremor	17	0.90251
Metoprolol	paresthesia	18	0.902431
Metoprolol	sweating	19	0.901966
Metoprolol	anorexia	20	0.901937
Metoprolol	vertigo	21	0.901189
Metoprolol	fatigue	22	0.900693
Metoprolol	dry mouth	23	0.900377
Metoprolol	bradycardia	24	0.90037
Metoprolol	anxiety	25	0.900354
Metoprolol	hallucinations	26	0.900031
Metoprolol	pruritus	27	0.899811
Metoprolol	somnolence	28	0.899745
Metoprolol	arrhythmia	29	0.899227
Metoprolol	thrombocytopenia	30	0.898762
Ropinirole	edema	1	0.916989
Ropinirole	diarrhea	2	0.916356
Ropinirole	vomiting	3	0.916273
Ropinirole	rash	4	0.916163
Ropinirole	abdominal pain	5	0.91611
Ropinirole	dyspepsia	6	0.915884
Ropinirole	constipation	7	0.91583
Ropinirole	dry mouth	8	0.915471
Ropinirole	dyspnea	9	0.915443
Ropinirole	paresthesia	10	0.915367
Ropinirole	headache	11	0.915339
Ropinirole	hypertension	12	0.915333
Ropinirole	tachycardia	13	0.915265
Ropinirole	dizziness	14	0.915089
Ropinirole	nervousness	15	0.915088
Ropinirole	insomnia	16	0.915017
Ropinirole	myalgia	17	0.914974
Ropinirole	fatigue	18	0.914972
Ropinirole	fever	19	0.91488
Ropinirole	pharyngitis	20	0.914725
Ropinirole	confusion	21	0.914716
Ropinirole	asthenia	22	0.914552
Ropinirole	flu	23	0.914468
Ropinirole	syncope	24	0.914447
Ropinirole	infection	25	0.914324
Ropinirole	vertigo	26	0.914195
Ropinirole	cough	27	0.914181
Ropinirole	chest pain	28	0.914114
Ropinirole	hypersensitivity	29	0.914021
Ropinirole	sweating	30	0.914009
Diatrizoate	edema	1	0.9136
Diatrizoate	vomiting	2	0.91155
Diatrizoate	nausea	3	0.91093
Diatrizoate	rash	4	0.907463
Diatrizoate	dizziness	5	0.906363
Diatrizoate	hypotension	6	0.903876
Diatrizoate	headache	7	0.903756
Diatrizoate	confusion	8	0.90143
Diatrizoate	pain	9	0.898708
Diatrizoate	diarrhea	10	0.898598
Diatrizoate	hypertension	11	0.898254
Diatrizoate	erythema	12	0.897715
Diatrizoate	blurred vision	13	0.89729
Diatrizoate	bradycardia	14	0.897254
Diatrizoate	arrest	15	0.897177
Diatrizoate	hypersensitivity	16	0.896286
Diatrizoate	tachycardia	17	0.896209
Diatrizoate	pruritus	18	0.896074
Diatrizoate	arrhythmia	19	0.893372
Diatrizoate	paresthesia	20	0.893317
Diatrizoate	syncope	21	0.890128
Diatrizoate	anaphylaxis	22	0.889027
Diatrizoate	urticaria	23	0.887815
Diatrizoate	agitation	24	0.887393
Diatrizoate	fever	25	0.88688
Diatrizoate	hemorrhage	26	0.884264
Diatrizoate	dyspnea	27	0.883273
Diatrizoate	tremor	28	0.881091
Diatrizoate	sweating	29	0.880493
Diatrizoate	bronchospasm	30	0.880095
Topiramate	vomiting	1	0.914865
Topiramate	edema	2	0.914534
Topiramate	pain	3	0.913962
Topiramate	diarrhea	4	0.913881
Topiramate	nausea	5	0.913797
Topiramate	rash	6	0.913485
Topiramate	abdominal pain	7	0.91341
Topiramate	pruritus	8	0.913135
Topiramate	dyspepsia	9	0.913106
Topiramate	dry mouth	10	0.912777
Topiramate	anorexia	11	0.91261
Topiramate	confusion	12	0.912564
Topiramate	constipation	13	0.91255
Topiramate	hypersensitivity	14	0.912511
Topiramate	dizziness	15	0.912059
Topiramate	paresthesia	16	0.91204
Topiramate	cough	17	0.911992
Topiramate	dyspnea	18	0.91171
Topiramate	chest pain	19	0.911651
Topiramate	hemorrhage	20	0.911606
Topiramate	myalgia	21	0.911588
Topiramate	back pain	22	0.911385
Topiramate	insomnia	23	0.911345
Topiramate	palpitations	24	0.910937
Topiramate	fever	25	0.910835
Topiramate	hypertension	26	0.910778
Topiramate	nervousness	27	0.910714
Topiramate	fatigue	28	0.910611
Topiramate	anemia	29	0.910608
Topiramate	tachycardia	30	0.910571
Amsacrine	edema	1	0.908003
Amsacrine	pruritus	2	0.90694
Amsacrine	vomiting	3	0.905555
Amsacrine	anorexia	4	0.90528
Amsacrine	nausea	5	0.90495
Amsacrine	pain	6	0.904389
Amsacrine	anemia	7	0.904152
Amsacrine	dizziness	8	0.904135
Amsacrine	abdominal pain	9	0.9034
Amsacrine	headache	10	0.903294
Amsacrine	thrombocytopenia	11	0.903265
Amsacrine	leukopenia	12	0.90294
Amsacrine	constipation	13	0.902923
Amsacrine	neutropenia	14	0.902817
Amsacrine	rash	15	0.902367
Amsacrine	diarrhea	16	0.901338
Amsacrine	fatigue	17	0.900585
Amsacrine	hypersensitivity	18	0.900406
Amsacrine	erythema	19	0.899341
Amsacrine	hemorrhage	20	0.898997
Amsacrine	paresthesia	21	0.898905
Amsacrine	jaundice	22	0.89784
Amsacrine	dyspnea	23	0.897597
Amsacrine	hypertension	24	0.896151
Amsacrine	neuropathy	25	0.89555
Amsacrine	confusion	26	0.894874
Amsacrine	malaise	27	0.894561
Amsacrine	hypotension	28	0.894495
Amsacrine	dermatitis	29	0.893293
Amsacrine	pancreatitis	30	0.893274
Theophylline	edema	1	0.907443
Theophylline	nausea	2	0.904771
Theophylline	vomiting	3	0.903018
Theophylline	pain	4	0.902028
Theophylline	dizziness	5	0.900634
Theophylline	rash	6	0.899402
Theophylline	headache	7	0.897094
Theophylline	hypersensitivity	8	0.894612
Theophylline	pruritus	9	0.890608
Theophylline	diarrhea	10	0.886125
Theophylline	tachycardia	11	0.884127
Theophylline	hypertension	12	0.883713
Theophylline	dyspnea	13	0.883345
Theophylline	erythema	14	0.881818
Theophylline	hypotension	15	0.88084
Theophylline	arrhythmia	16	0.880639
Theophylline	hemorrhage	17	0.879766
Theophylline	urticaria	18	0.879225
Theophylline	confusion	19	0.874319
Theophylline	fatigue	20	0.873696
Theophylline	anaphylaxis	21	0.872478
Theophylline	abdominal pain	22	0.870581
Theophylline	insomnia	23	0.86602
Theophylline	malaise	24	0.864902
Theophylline	anxiety	25	0.86488
Theophylline	paresthesia	26	0.864462
Theophylline	blurred vision	27	0.864169
Theophylline	tremor	28	0.863948
Theophylline	sweating	29	0.859271
Theophylline	shock	30	0.858259
Argatroban	edema	1	0.908615
Argatroban	nausea	2	0.908038
Argatroban	vomiting	3	0.907564
Argatroban	pain	4	0.906384
Argatroban	headache	5	0.90116
Argatroban	dizziness	6	0.900154
Argatroban	rash	7	0.898813
Argatroban	diarrhea	8	0.892114
Argatroban	pruritus	9	0.888318
Argatroban	dyspnea	10	0.885781
Argatroban	fatigue	11	0.884631
Argatroban	hemorrhage	12	0.88395
Argatroban	hypersensitivity	13	0.883882
Argatroban	paresthesia	14	0.877146
Argatroban	abdominal pain	15	0.874607
Argatroban	confusion	16	0.873134
Argatroban	erythema	17	0.871053
Argatroban	arrhythmia	18	0.867516
Argatroban	hypertension	19	0.866902
Argatroban	urticaria	20	0.865467
Argatroban	insomnia	21	0.862255
Argatroban	blurred vision	22	0.861578
Argatroban	chest pain	23	0.860971
Argatroban	constipation	24	0.860317
Argatroban	thrombocytopenia	25	0.859241
Argatroban	dyspepsia	26	0.859059
Argatroban	anorexia	27	0.858901
Argatroban	hypotension	28	0.85875
Argatroban	tachycardia	29	0.858725
Argatroban	syncope	30	0.85687
Disopyramide	edema	1	0.911483
Disopyramide	nausea	2	0.907791
Disopyramide	vomiting	3	0.906018
Disopyramide	blurred vision	4	0.904132
Disopyramide	headache	5	0.903454
Disopyramide	rash	6	0.903304
Disopyramide	diarrhea	7	0.902183
Disopyramide	dizziness	8	0.90144
Disopyramide	confusion	9	0.899119
Disopyramide	pain	10	0.898842
Disopyramide	insomnia	11	0.898456
Disopyramide	hypotension	12	0.897836
Disopyramide	nervousness	13	0.897796
Disopyramide	syncope	14	0.895841
Disopyramide	dyspnea	15	0.895729
Disopyramide	dry mouth	16	0.894721
Disopyramide	constipation	17	0.894659
Disopyramide	sweating	18	0.89444
Disopyramide	paresthesia	19	0.892523
Disopyramide	palpitations	20	0.892442
Disopyramide	anorexia	21	0.891052
Disopyramide	vertigo	22	0.890477
Disopyramide	bradycardia	23	0.890134
Disopyramide	tremor	24	0.889819
Disopyramide	hallucinations	25	0.888895
Disopyramide	fatigue	26	0.88617
Disopyramide	hypertension	27	0.883707
Disopyramide	pruritus	28	0.882732
Disopyramide	drowsiness	29	0.881696
Disopyramide	impotence	30	0.879148
Lidocaine	edema	1	0.913176
Lidocaine	vomiting	2	0.910344
Lidocaine	nausea	3	0.909997
Lidocaine	rash	4	0.908865
Lidocaine	blurred vision	5	0.907905
Lidocaine	confusion	6	0.90593
Lidocaine	dizziness	7	0.905331
Lidocaine	headache	8	0.904506
Lidocaine	pruritus	9	0.903009
Lidocaine	paresthesia	10	0.901432
Lidocaine	nervousness	11	0.90133
Lidocaine	tachycardia	12	0.901277
Lidocaine	dyspnea	13	0.900786
Lidocaine	diarrhea	14	0.899956
Lidocaine	hypotension	15	0.899924
Lidocaine	hypertension	16	0.899244
Lidocaine	hypersensitivity	17	0.899012
Lidocaine	syncope	18	0.898939
Lidocaine	hemorrhage	19	0.897462
Lidocaine	tremor	20	0.89746
Lidocaine	somnolence	21	0.897405
Lidocaine	pain	22	0.897296
Lidocaine	arrhythmia	23	0.897291
Lidocaine	erythema	24	0.896396
Lidocaine	anxiety	25	0.896363
Lidocaine	fever	26	0.895534
Lidocaine	sweating	27	0.895228
Lidocaine	agitation	28	0.894469
Lidocaine	urticaria	29	0.893821
Lidocaine	vertigo	30	0.89326
Pamidronic acid	pain	1	0.914629
Pamidronic acid	nausea	2	0.913496
Pamidronic acid	vomiting	3	0.91313
Pamidronic acid	edema	4	0.912695
Pamidronic acid	headache	5	0.911477
Pamidronic acid	dizziness	6	0.911464
Pamidronic acid	abdominal pain	7	0.910503
Pamidronic acid	pruritus	8	0.90999
Pamidronic acid	diarrhea	9	0.909762
Pamidronic acid	rash	10	0.90915
Pamidronic acid	dyspnea	11	0.907936
Pamidronic acid	hypersensitivity	12	0.907538
Pamidronic acid	paresthesia	13	0.907259
Pamidronic acid	hemorrhage	14	0.906584
Pamidronic acid	fatigue	15	0.905711
Pamidronic acid	fever	16	0.905621
Pamidronic acid	erythema	17	0.905515
Pamidronic acid	hypotension	18	0.90215
[truncated: 19,242 more rows]
